# Supplementary material for: ﻿A further study on the spider genus Baiyuerius Zhao, Li & Li, 2023, from China (Agelenidae, Coelotinae)
Source: Zookeys. 2023 Nov 15;1184:91–102. doi: 10.3897/zookeys.1184.107931 (PMC10838181; doi:10.3897/zookeys.1184.107931)
Supplement: XML Treatment for Baiyuerius acroprocessus [file zookeys.1184.107931-treatment1.xml]

<!DOCTYPE tp:taxon-treatment
  PUBLIC "-//TaxonX//DTD Taxonomic Treatment Publishing DTD v0 20100105//EN" "tax-treatment-NSO.dtd">
<tp:taxon-treatment xmlns:tp="http://www.plazi.org/taxpub"><tp:treatment-meta><kwd-group><label>Taxon classification</label><kwd>
                <named-content content-type="kingdom">Animalia</named-content>
              </kwd><kwd>
                <named-content content-type="order">Araneae</named-content>
              </kwd><kwd>
                <named-content content-type="family">Agelenidae</named-content>
              </kwd></kwd-group><mixed-citation publication-type="journal"><person-group><name><surname>Luo</surname><given-names>Bin</given-names></name><name><surname>Lu</surname><given-names>Feng</given-names></name><name><surname>Zhang</surname><given-names>Zhi-Sheng</given-names></name><name><surname>Wang</surname><given-names>Lu-Yu</given-names></name></person-group><article-title>﻿A further study on the spider genus <italic><tp:taxon-name><tp:taxon-name-part taxon-name-part-type="genus" reg="Baiyuerius">Baiyuerius</tp:taxon-name-part></tp:taxon-name></italic> Zhao, Li &amp; Li, 2023, from China (<tp:taxon-name><tp:taxon-name-part taxon-name-part-type="family">Agelenidae</tp:taxon-name-part></tp:taxon-name>, <tp:taxon-name><tp:taxon-name-part taxon-name-part-type="subfamily">Coelotinae</tp:taxon-name-part></tp:taxon-name>)</article-title><source>Zookeys</source><day>15</day><month>11</month><year>2023</year><volume>1184</volume><fpage>91</fpage><lpage>102</lpage><pub-id pub-id-type="doi">10.3897/zookeys.1184.107931</pub-id></mixed-citation></tp:treatment-meta><tp:nomenclature><label>﻿</label><tp:taxon-name>
              <object-id xmlns:xlink="http://www.w3.org/1999/xlink" content-type="arpha" xlink:type="simple">682598C8-F255-50FC-B43D-94F00EF261A7</object-id>
              <tp:taxon-name-part taxon-name-part-type="genus" reg="Baiyuerius">Baiyuerius</tp:taxon-name-part>
              <tp:taxon-name-part taxon-name-part-type="species" reg="acroprocessus">acroprocessus</tp:taxon-name-part>
            </tp:taxon-name><tp:taxon-authority>(Zhang, Zhu &amp; Wang, 2017)</tp:taxon-authority><tp:taxon-status xmlns:xlink="http://www.w3.org/1999/xlink" xlink:type="simple">comb. nov.</tp:taxon-status><xref ref-type="fig" rid="F1">Figs 1</xref><xref ref-type="fig" rid="F7">, 7 (顶突百越蛛)</xref><tp:nomenclature-citation-list><tp:nomenclature-citation><tp:taxon-name>
                  <tp:taxon-name-part taxon-name-part-type="genus" reg="Draconarius">Draconarius</tp:taxon-name-part>
                  <tp:taxon-name-part taxon-name-part-type="species" reg="acroprocessus">acroprocessus</tp:taxon-name-part>
                </tp:taxon-name><comment>Zhang, Zhu &amp; Wang in <xref ref-type="bibr" rid="B16">Zhu et al. 2017</xref>: 220, fig. 107A–C (♂).</comment></tp:nomenclature-citation></tp:nomenclature-citation-list></tp:nomenclature><tp:treatment-sec sec-type="material" id="SECID0E2LAC"><title>Material examined.</title><p>1 male (holotype, <abbrev xmlns:xlink="http://www.w3.org/1999/xlink" content-type="institution" xlink:title="School of Life Sciences, Southwest University, Chongqing, China" id="ABBRID0EBMAC" xlink:type="simple">SWUC</abbrev>-T-AG-19-01): China, Hubei Province, Xuanen County, Jiaoyuan Town, 30 Augustus 2004, Z.S. Zhang &amp; H.M. Chen leg.</p></tp:treatment-sec><tp:treatment-sec sec-type="diagnosis" id="SECID0EGMAC"><title>Diagnosis.</title><p>Male resembles that of <italic><tp:taxon-name><tp:taxon-name-part taxon-name-part-type="genus" reg="Baiyuerius">B.</tp:taxon-name-part><tp:taxon-name-part taxon-name-part-type="species" reg="zhuping">zhuping</tp:taxon-name-part></tp:taxon-name></italic> Zhao, Li &amp; Li, 2023 in having the similar patellar apophysis with a pointed distal end, cymbial furrow almost half the length of cymbium (Fig. <xref ref-type="fig" rid="F1">1</xref>; <xref ref-type="bibr" rid="B15">Zhao et al. 2023</xref>: fig. 5A–C), but <italic><tp:taxon-name><tp:taxon-name-part taxon-name-part-type="genus" reg="Baiyuerius">B.</tp:taxon-name-part><tp:taxon-name-part taxon-name-part-type="species" reg="acroprocessus">acroprocessus</tp:taxon-name-part></tp:taxon-name></italic> comb. nov. can be distinguished from the latter by the following: conductor dorsal apophysis with bifurcated apex and strongly sclerotized (Fig. <xref ref-type="fig" rid="F1">1A–C</xref>) vs unbifurcated in <italic><tp:taxon-name><tp:taxon-name-part taxon-name-part-type="genus" reg="Baiyuerius">B.</tp:taxon-name-part><tp:taxon-name-part taxon-name-part-type="species" reg="zhuping">zhuping</tp:taxon-name-part></tp:taxon-name></italic> (<xref ref-type="bibr" rid="B15">Zhao et al. 2023</xref>: fig. 5A–C); embolic base margin serrated in retrolateral view (Fig. <xref ref-type="fig" rid="F1">1A–C</xref>) vs embolic base smooth in <italic><tp:taxon-name><tp:taxon-name-part taxon-name-part-type="genus" reg="Baiyuerius">B.</tp:taxon-name-part><tp:taxon-name-part taxon-name-part-type="species" reg="zhuping">zhuping</tp:taxon-name-part></tp:taxon-name></italic> (<xref ref-type="bibr" rid="B15">Zhao et al. 2023</xref>: fig. 5A–C); cymbial base with two hypophyses (Fig. <xref ref-type="fig" rid="F1">1A–C</xref>) vs with one hypophysis in <italic><tp:taxon-name><tp:taxon-name-part taxon-name-part-type="genus" reg="Baiyuerius">B.</tp:taxon-name-part><tp:taxon-name-part taxon-name-part-type="species" reg="zhuping">zhuping</tp:taxon-name-part></tp:taxon-name></italic> (<xref ref-type="bibr" rid="B15">Zhao et al. 2023</xref>: fig. 5A–C).</p><fig id="F1" position="float" orientation="portrait"><object-id xmlns:xlink="http://www.w3.org/1999/xlink" content-type="doi" xlink:type="simple">10.3897/zookeys.1184.107931.figure1</object-id><object-id xmlns:xlink="http://www.w3.org/1999/xlink" content-type="arpha" xlink:type="simple">EAB111A8-0DFB-56C6-A612-D04180FC07EB</object-id><label>Figure 1.</label><caption><p><italic><tp:taxon-name><tp:taxon-name-part taxon-name-part-type="genus" reg="Baiyuerius">Baiyuerius</tp:taxon-name-part><tp:taxon-name-part taxon-name-part-type="species" reg="acroprocessus">acroprocessus</tp:taxon-name-part></tp:taxon-name></italic> (Zhang, Zhu &amp; Wang, 2017), comb. nov., male holotype <bold>A</bold> left male pedipalp, prolateral view <bold>B</bold> same, ventral view <bold>C</bold> same, retrolateral view. Arrows show the hypophysis of cymbium. Abbreviations: A = atrium; C = conductor; <abbrev xmlns:xlink="http://www.w3.org/1999/xlink" xlink:title="dorsal apophysis of conductor" id="ABBRID0E3PAC" xlink:type="simple">CDA</abbrev> = dorsal apophysis of conductor; <abbrev xmlns:xlink="http://www.w3.org/1999/xlink" xlink:title="cymbial furrow" id="ABBRID0EBAAE" xlink:type="simple">CF</abbrev> = cymbial furrow; E = embolus; <abbrev xmlns:xlink="http://www.w3.org/1999/xlink" xlink:title="embolic base" id="ABBRID0EFAAE" xlink:type="simple">EB</abbrev> = embolic base; <abbrev xmlns:xlink="http://www.w3.org/1999/xlink" xlink:title="lateral tibial apophysis" id="ABBRID0EJAAE" xlink:type="simple">LTA</abbrev> = lateral tibial apophysis; <abbrev xmlns:xlink="http://www.w3.org/1999/xlink" xlink:title="median apophysis" id="ABBRID0ENAAE" xlink:type="simple">MA</abbrev> = median apophysis; <abbrev xmlns:xlink="http://www.w3.org/1999/xlink" xlink:title="patellar apophysis" id="ABBRID0ERAAE" xlink:type="simple">PA</abbrev> = patellar apophysis; <abbrev xmlns:xlink="http://www.w3.org/1999/xlink" xlink:title="posterior epigynal sclerite" id="ABBRID0EVAAE" xlink:type="simple">PES</abbrev> = posterior epigynal sclerite; <abbrev xmlns:xlink="http://www.w3.org/1999/xlink" xlink:title="retrolateral tibial apophysis" id="ABBRID0EZAAE" xlink:type="simple">RTA</abbrev> = retrolateral tibial apophysis; <abbrev xmlns:xlink="http://www.w3.org/1999/xlink" xlink:title="subtegulum" id="ABBRID0E4AAE" xlink:type="simple">ST</abbrev> = subtegulum; T = tegulum.</p></caption><graphic xmlns:xlink="http://www.w3.org/1999/xlink" xlink:href="zookeys-1184-091_article-107931__-g001.jpg" position="float" orientation="portrait" xlink:type="simple" id="oo_937307.jpg"><uri content-type="original_file" xlink:type="simple">https://binary.pensoft.net/fig/937307</uri></graphic></fig></tp:treatment-sec><tp:treatment-sec sec-type="description" id="SECID0EGBAE"><title>Description (partial).</title><p>Pedipalp (Fig. <xref ref-type="fig" rid="F1">1A–C</xref>): patellar apophysis thumb-shaped with pointed end; retrolateral tibial apophysis originating from midway along length of tibia; lateral tibial apophysis somewhat triangular, with blunt end; cymbial furrow half as long as cymbium; cymbial base with two hypophyses; median apophysis spoon-like; embolus originating at 7 o’clock; conductor translucent, with smooth, wrinkled surface and serrated margin; conductor dorsal apophysis with bifurcated apex and strongly sclerotized. Habitus as shown by <xref ref-type="bibr" rid="B16">Zhu et al. (2017)</xref>. Female unknown.</p></tp:treatment-sec><tp:treatment-sec sec-type="distribution" id="SECID0EUBAE"><title>Distribution.</title><p>China (Hubei) (Fig. <xref ref-type="fig" rid="F7">7</xref>).</p></tp:treatment-sec><tp:treatment-sec><!--Section generated to contain objects referenced in tp:taxon-treatment.--><fig id="F7" position="float" orientation="portrait"><object-id xmlns:xlink="http://www.w3.org/1999/xlink" content-type="doi" xlink:type="simple">10.3897/zookeys.1184.107931.figure7</object-id><object-id xmlns:xlink="http://www.w3.org/1999/xlink" content-type="arpha" xlink:type="simple">18AA2851-D4A9-5A30-A874-E40A31800C92</object-id><label>Figure 7.</label><caption><p>Distribution records of <italic><tp:taxon-name><tp:taxon-name-part taxon-name-part-type="genus" reg="Baiyuerius">Baiyuerius</tp:taxon-name-part></tp:taxon-name></italic> species. 1 = <italic><tp:taxon-name><tp:taxon-name-part taxon-name-part-type="genus" reg="Baiyuerius">B.</tp:taxon-name-part><tp:taxon-name-part taxon-name-part-type="species" reg="acroprocessus">acroprocessus</tp:taxon-name-part></tp:taxon-name></italic> (Zhang, Zhu &amp; Wang, 2017) comb. nov.; 2 = <italic><tp:taxon-name><tp:taxon-name-part taxon-name-part-type="genus" reg="Baiyuerius">B.</tp:taxon-name-part><tp:taxon-name-part taxon-name-part-type="species" reg="daxi">daxi</tp:taxon-name-part></tp:taxon-name></italic> Zhao, B. Li &amp; S. Li, 2023; 3 = <italic><tp:taxon-name><tp:taxon-name-part taxon-name-part-type="genus" reg="Baiyuerius">B.</tp:taxon-name-part><tp:taxon-name-part taxon-name-part-type="species" reg="globasus">globasus</tp:taxon-name-part></tp:taxon-name></italic> (Wang, Peng &amp; Kim, 1996) comb. nov.; 4 = <italic><tp:taxon-name><tp:taxon-name-part taxon-name-part-type="genus" reg="Baiyuerius">B.</tp:taxon-name-part><tp:taxon-name-part taxon-name-part-type="species" reg="pindong">pindong</tp:taxon-name-part></tp:taxon-name></italic> Zhao, B. Li &amp; S. Li, 2023; 5 = <italic><tp:taxon-name><tp:taxon-name-part taxon-name-part-type="genus" reg="Baiyuerius">B.</tp:taxon-name-part><tp:taxon-name-part taxon-name-part-type="species" reg="rugosus">rugosus</tp:taxon-name-part></tp:taxon-name></italic> (Wang, Peng &amp; Kim, 1996) comb. nov.; 6 = <italic><tp:taxon-name><tp:taxon-name-part taxon-name-part-type="genus" reg="Baiyuerius">B.</tp:taxon-name-part><tp:taxon-name-part taxon-name-part-type="species" reg="shenzhen">shenzhen</tp:taxon-name-part></tp:taxon-name></italic> sp. nov.; 7 = <italic><tp:taxon-name><tp:taxon-name-part taxon-name-part-type="genus" reg="Baiyuerius">B.</tp:taxon-name-part><tp:taxon-name-part taxon-name-part-type="species" reg="tamdao">tamdao</tp:taxon-name-part></tp:taxon-name></italic> Zhao, B. Li &amp; S. Li, 2023; 8. <italic><tp:taxon-name><tp:taxon-name-part taxon-name-part-type="genus" reg="Baiyuerius">B.</tp:taxon-name-part><tp:taxon-name-part taxon-name-part-type="species" reg="yuelu">yuelu</tp:taxon-name-part></tp:taxon-name></italic> sp. nov.; 9 = <italic><tp:taxon-name><tp:taxon-name-part taxon-name-part-type="genus" reg="Baiyuerius">B.</tp:taxon-name-part><tp:taxon-name-part taxon-name-part-type="species" reg="zhuping">zhuping</tp:taxon-name-part></tp:taxon-name></italic> Zhao, B. Li &amp; S. Li, 2023; 10 = <italic><tp:taxon-name><tp:taxon-name-part taxon-name-part-type="genus" reg="Baiyuerius">B.</tp:taxon-name-part><tp:taxon-name-part taxon-name-part-type="species" reg="zuojiang">zuojiang</tp:taxon-name-part></tp:taxon-name></italic> Zhao, B. Li &amp; S. Li, 2023 in China (blue circles indicate the distribution of species presented by <xref ref-type="bibr" rid="B15">Zhao et al. (2023)</xref>).</p></caption><graphic xmlns:xlink="http://www.w3.org/1999/xlink" xlink:href="zookeys-1184-091_article-107931__-g007.jpg" position="float" orientation="portrait" xlink:type="simple" id="oo_937313.jpg"><uri content-type="original_file" xlink:type="simple">https://binary.pensoft.net/fig/937313</uri></graphic></fig></tp:treatment-sec><ref-list><ref id="B15"><mixed-citation xmlns:xlink="http://www.w3.org/1999/xlink" xlink:type="simple"><person-group><name name-style="western"><surname>Zhao</surname><given-names>Z</given-names></name><name name-style="western"><surname>Li</surname><given-names>B</given-names></name><name name-style="western"><surname>Zhang</surname><given-names>X</given-names></name><name name-style="western"><surname>Ballarin</surname><given-names>F</given-names></name><name name-style="western"><surname>Pham</surname><given-names>D-S</given-names></name><name name-style="western"><surname>Li</surname><given-names>S</given-names></name></person-group> (<year>2023</year>) <article-title><italic><tp:taxon-name><tp:taxon-name-part taxon-name-part-type="genus">Baiyuerius</tp:taxon-name-part></tp:taxon-name></italic> gen. nov., a new genus of <tp:taxon-name><tp:taxon-name-part taxon-name-part-type="subfamily">Coelotinae</tp:taxon-name-part></tp:taxon-name> (<tp:taxon-name><tp:taxon-name-part taxon-name-part-type="order">Araneae</tp:taxon-name-part></tp:taxon-name>, <tp:taxon-name><tp:taxon-name-part taxon-name-part-type="family">Agelenidae</tp:taxon-name-part></tp:taxon-name>) spiders from China and Vietnam.</article-title><source>ZooKeys</source><volume>1165</volume>: <fpage>43</fpage>–<lpage>60</lpage>. <ext-link xlink:href="10.3897/zookeys.1165.101946" ext-link-type="doi" xlink:type="simple">https://doi.org/10.3897/zookeys.1165.101946</ext-link></mixed-citation></ref><ref id="B16"><mixed-citation xmlns:xlink="http://www.w3.org/1999/xlink" xlink:type="simple"><person-group><name name-style="western"><surname>Zhu</surname><given-names>MS</given-names></name><name name-style="western"><surname>Wang</surname><given-names>XP</given-names></name><name name-style="western"><surname>Zhang</surname><given-names>ZS</given-names></name></person-group> (<year>2017</year>) <source>Fauna Sinica: Invertebrata Vol. 59: <tp:taxon-name><tp:taxon-name-part taxon-name-part-type="class">Arachnida</tp:taxon-name-part></tp:taxon-name>: <tp:taxon-name><tp:taxon-name-part taxon-name-part-type="order">Araneae</tp:taxon-name-part></tp:taxon-name>: <tp:taxon-name><tp:taxon-name-part taxon-name-part-type="family">Agelenidae</tp:taxon-name-part></tp:taxon-name> and <tp:taxon-name><tp:taxon-name-part taxon-name-part-type="family">Amaurobiidae</tp:taxon-name-part></tp:taxon-name>.</source><publisher-name>Science Press</publisher-name>, <publisher-loc>Beijing</publisher-loc>, <size units="page">727 pp</size>.</mixed-citation></ref></ref-list></tp:taxon-treatment>
