# Supplementary material for: ﻿A further study on the spider genus Baiyuerius Zhao, Li & Li, 2023, from China (Agelenidae, Coelotinae)
Source: Zookeys. 2023 Nov 15;1184:91–102. doi: 10.3897/zookeys.1184.107931 (PMC10838181; doi:10.3897/zookeys.1184.107931)
Supplement: XML Treatment for Baiyuerius shenzhen [file zookeys.1184.107931-treatment4.xml]

<!DOCTYPE tp:taxon-treatment
  PUBLIC "-//TaxonX//DTD Taxonomic Treatment Publishing DTD v0 20100105//EN" "tax-treatment-NSO.dtd">
<tp:taxon-treatment xmlns:tp="http://www.plazi.org/taxpub"><tp:treatment-meta><kwd-group><label>Taxon classification</label><kwd>
                <named-content content-type="kingdom">Animalia</named-content>
              </kwd><kwd>
                <named-content content-type="order">Araneae</named-content>
              </kwd><kwd>
                <named-content content-type="family">Agelenidae</named-content>
              </kwd></kwd-group><mixed-citation publication-type="journal"><person-group><name><surname>Luo</surname><given-names>Bin</given-names></name><name><surname>Lu</surname><given-names>Feng</given-names></name><name><surname>Zhang</surname><given-names>Zhi-Sheng</given-names></name><name><surname>Wang</surname><given-names>Lu-Yu</given-names></name></person-group><article-title>﻿A further study on the spider genus <italic><tp:taxon-name><tp:taxon-name-part taxon-name-part-type="genus" reg="Baiyuerius">Baiyuerius</tp:taxon-name-part></tp:taxon-name></italic> Zhao, Li &amp; Li, 2023, from China (<tp:taxon-name><tp:taxon-name-part taxon-name-part-type="family">Agelenidae</tp:taxon-name-part></tp:taxon-name>, <tp:taxon-name><tp:taxon-name-part taxon-name-part-type="subfamily">Coelotinae</tp:taxon-name-part></tp:taxon-name>)</article-title><source>Zookeys</source><day>15</day><month>11</month><year>2023</year><volume>1184</volume><fpage>91</fpage><lpage>102</lpage><pub-id pub-id-type="doi">10.3897/zookeys.1184.107931</pub-id></mixed-citation></tp:treatment-meta><tp:nomenclature><label>﻿</label><tp:taxon-name>
              <object-id xmlns:xlink="http://www.w3.org/1999/xlink" content-type="arpha" xlink:type="simple">B29F5B8A-E401-5456-A9FE-C1FF3B39E245</object-id>
              <tp:taxon-name-part taxon-name-part-type="genus" reg="Baiyuerius">Baiyuerius</tp:taxon-name-part>
              <tp:taxon-name-part taxon-name-part-type="species" reg="shenzhen">shenzhen</tp:taxon-name-part>
              <object-id xmlns:xlink="http://www.w3.org/1999/xlink" content-type="zoobank" xlink:type="simple">https://zoobank.org/8CC81DC3-4046-4A37-8161-12F8A08B0BEE</object-id>
            </tp:taxon-name><tp:taxon-status xmlns:xlink="http://www.w3.org/1999/xlink" xlink:type="simple">sp. nov.</tp:taxon-status><xref ref-type="fig" rid="F4">Figs 4</xref><xref ref-type="fig" rid="F5">, 5</xref><xref ref-type="fig" rid="F7">, 7 (深圳百越蛛)</xref></tp:nomenclature><tp:treatment-sec sec-type="type material" id="SECID0EJVAE"><title>Type materials.</title><p><bold><italic>Holotype</italic></bold> male (<abbrev xmlns:xlink="http://www.w3.org/1999/xlink" content-type="institution" xlink:title="School of Life Sciences, Southwest University, Chongqing, China" id="ABBRID0EUVAE" xlink:type="simple">SWUC</abbrev>-T-AG-119-01): China, Guangdong Province, Shenzhen City, Wutong Mountain, Taishanjian, Fenglingjing, <named-content xmlns:xlink="http://www.w3.org/1999/xlink" content-type="dwc:verbatimCoordinates" xlink:type="simple"><named-content content-type="geo-json" specific-use="{&#34;type&#34;:&#34;Point&#34;,&#34;coordinates&#34;:[114.197500,22.582778]}" id="NCID0E3VAE" xlink:type="simple">22°34′58″N, 114°11′51″E</named-content></named-content>, elev. 205 m, 16 January 2023, F. Lu leg.; <bold><italic>Paratype</italic></bold>: 1 female (<abbrev xmlns:xlink="http://www.w3.org/1999/xlink" content-type="institution" xlink:title="School of Life Sciences, Southwest University, Chongqing, China" id="ABBRID0EEWAE" xlink:type="simple">SWUC</abbrev>-T-AG-119-02), same data as holotype.</p></tp:treatment-sec><tp:treatment-sec sec-type="etymology" id="SECID0EJWAE"><title>Etymology.</title><p>The specific name refers to the type locality; used as a noun in apposition.</p></tp:treatment-sec><tp:treatment-sec sec-type="diagnosis" id="SECID0EOWAE"><title>Diagnosis.</title><p>Male resembles <italic><tp:taxon-name><tp:taxon-name-part taxon-name-part-type="genus" reg="Baiyuerius">B.</tp:taxon-name-part><tp:taxon-name-part taxon-name-part-type="species" reg="zuojiang">zuojiang</tp:taxon-name-part></tp:taxon-name></italic> Zhao, Li &amp; Li, 2023 in having a similar, slightly curved patellar apophysis with blunt end, retrolateral tibial apophysis originating at mid-length of tibia, cymbial furrow more than half length of the cymbium (Fig. <xref ref-type="fig" rid="F4">4</xref>; <xref ref-type="bibr" rid="B15">Zhao et al. 2023</xref>: fig. 6A–C), but of <italic><tp:taxon-name><tp:taxon-name-part taxon-name-part-type="genus" reg="Baiyuerius">Baiyuerius</tp:taxon-name-part><tp:taxon-name-part taxon-name-part-type="species" reg="shenzhen">shenzhen</tp:taxon-name-part></tp:taxon-name></italic> sp. nov. can be distinguished from the latter by the following: conductor with a smooth surface and flat margin (Fig. <xref ref-type="fig" rid="F5">5E–G</xref>) vs with jagged margin in <italic><tp:taxon-name><tp:taxon-name-part taxon-name-part-type="genus" reg="Baiyuerius">B.</tp:taxon-name-part><tp:taxon-name-part taxon-name-part-type="species" reg="zuojiang">zuojiang</tp:taxon-name-part></tp:taxon-name></italic> (<xref ref-type="bibr" rid="B15">Zhao et al. 2023</xref>: fig. 6A–C); cymbial base with two hypophyses (Fig. <xref ref-type="fig" rid="F5">5E–G</xref>) vs with one hypophysis in <italic><tp:taxon-name><tp:taxon-name-part taxon-name-part-type="genus" reg="Baiyuerius">B.</tp:taxon-name-part><tp:taxon-name-part taxon-name-part-type="species" reg="zuojiang">zuojiang</tp:taxon-name-part></tp:taxon-name></italic> (<xref ref-type="bibr" rid="B15">Zhao et al. 2023</xref>: fig. 6A–C); patellar apophysis extending above the 2/3 length of tibia (Fig. <xref ref-type="fig" rid="F5">5E–G</xref>) vs less than 1/2 length of tibia in <italic><tp:taxon-name><tp:taxon-name-part taxon-name-part-type="genus" reg="Baiyuerius">B.</tp:taxon-name-part><tp:taxon-name-part taxon-name-part-type="species" reg="zuojiang">zuojiang</tp:taxon-name-part></tp:taxon-name></italic> (<xref ref-type="bibr" rid="B15">Zhao et al. 2023</xref>: fig. 6A–C). Female of <italic><tp:taxon-name><tp:taxon-name-part taxon-name-part-type="genus" reg="Baiyuerius">Baiyuerius</tp:taxon-name-part><tp:taxon-name-part taxon-name-part-type="species" reg="shenzhen">shenzhen</tp:taxon-name-part></tp:taxon-name></italic> sp. nov. resembles <italic><tp:taxon-name><tp:taxon-name-part taxon-name-part-type="genus" reg="Baiyuerius">B.</tp:taxon-name-part><tp:taxon-name-part taxon-name-part-type="species" reg="zuojiang">zuojiang</tp:taxon-name-part></tp:taxon-name></italic> Zhao, Li &amp; Li, 2023 in having a similar atrium, occupying 1/3 of the epigyne, and in the absence of epigynal teeth (Fig. <xref ref-type="fig" rid="F5">5D</xref>; <xref ref-type="bibr" rid="B15">Zhao et al. 2023</xref>: fig. 7A, B), but it can be distinguished from the latter by the following: copulatory opening mid-ventrally in the atrium in the new species (Fig. <xref ref-type="fig" rid="F5">5C</xref>) vs present in the anterio-lateral margin of the atrium in <italic><tp:taxon-name><tp:taxon-name-part taxon-name-part-type="genus" reg="Baiyuerius">B.</tp:taxon-name-part><tp:taxon-name-part taxon-name-part-type="species" reg="zuojiang">zuojiang</tp:taxon-name-part></tp:taxon-name></italic> (<xref ref-type="bibr" rid="B15">Zhao et al. 2023</xref>: fig. 7A); spermathecae highly convoluted in new species (Fig. <xref ref-type="fig" rid="F5">5D</xref>) vs round, fist-like in <italic><tp:taxon-name><tp:taxon-name-part taxon-name-part-type="genus" reg="Baiyuerius">B.</tp:taxon-name-part><tp:taxon-name-part taxon-name-part-type="species" reg="zuojiang">zuojiang</tp:taxon-name-part></tp:taxon-name></italic> (<xref ref-type="bibr" rid="B15">Zhao et al. 2023</xref>: fig. 7B).</p><fig id="F4" position="float" orientation="portrait"><object-id xmlns:xlink="http://www.w3.org/1999/xlink" content-type="doi" xlink:type="simple">10.3897/zookeys.1184.107931.figure4</object-id><object-id xmlns:xlink="http://www.w3.org/1999/xlink" content-type="arpha" xlink:type="simple">0F1465F3-F8ED-5CAF-BCC9-29684F843D56</object-id><label>Figure 4.</label><caption><p>Photo of living <italic><tp:taxon-name><tp:taxon-name-part taxon-name-part-type="genus" reg="Baiyuerius">Baiyuerius</tp:taxon-name-part><tp:taxon-name-part taxon-name-part-type="species" reg="shenzhen">shenzhen</tp:taxon-name-part></tp:taxon-name></italic> sp. nov. <bold>A</bold> female <bold>B</bold> male.</p></caption><graphic xmlns:xlink="http://www.w3.org/1999/xlink" xlink:href="zookeys-1184-091_article-107931__-g004.jpg" position="float" orientation="portrait" xlink:type="simple" id="oo_937310.jpg"><uri content-type="original_file" xlink:type="simple">https://binary.pensoft.net/fig/937310</uri></graphic></fig><fig id="F5" position="float" orientation="portrait"><object-id xmlns:xlink="http://www.w3.org/1999/xlink" content-type="doi" xlink:type="simple">10.3897/zookeys.1184.107931.figure5</object-id><object-id xmlns:xlink="http://www.w3.org/1999/xlink" content-type="arpha" xlink:type="simple">AB18B299-E91A-5157-AB0B-CAA76B49E1F5</object-id><label>Figure 5.</label><caption><p><italic><tp:taxon-name><tp:taxon-name-part taxon-name-part-type="genus" reg="Baiyuerius">Baiyuerius</tp:taxon-name-part><tp:taxon-name-part taxon-name-part-type="species" reg="shenzhen">shenzhen</tp:taxon-name-part></tp:taxon-name></italic> sp. nov., male holotype (<bold>A, E–G</bold>) and female paratype (<bold>B–D</bold>) <bold>A</bold> male habitus, dorsal view <bold>B</bold> female habitus, dorsal view <bold>C</bold> epigyne, ventral view <bold>D</bold> same, dorsal view (dash-line indicating the outline of fertilization ducts) <bold>E</bold> left male pedipalp, prolateral view <bold>F</bold> same, ventral view <bold>G</bold> same, retrolateral view. Arrows show the hypophysis of cymbium. Abbreviations: A = atrium; C = conductor; <abbrev xmlns:xlink="http://www.w3.org/1999/xlink" xlink:title="copulatory duct" id="ABBRID0EQ4AE" xlink:type="simple">CD</abbrev> = copulatory duct; <abbrev xmlns:xlink="http://www.w3.org/1999/xlink" xlink:title="dorsal apophysis of conductor" id="ABBRID0EU4AE" xlink:type="simple">CDA</abbrev> = dorsal apophysis of conductor; <abbrev xmlns:xlink="http://www.w3.org/1999/xlink" xlink:title="cymbial furrow" id="ABBRID0EY4AE" xlink:type="simple">CF</abbrev> = cymbial furrow; <abbrev xmlns:xlink="http://www.w3.org/1999/xlink" xlink:title="copulatory opening" id="ABBRID0E34AE" xlink:type="simple">CO</abbrev> = copulatory opening; <abbrev xmlns:xlink="http://www.w3.org/1999/xlink" xlink:title="fertilization duct" id="ABBRID0EA5AE" xlink:type="simple">FD</abbrev> = fertilization duc; E = embolus; <abbrev xmlns:xlink="http://www.w3.org/1999/xlink" xlink:title="embolic base" id="ABBRID0EE5AE" xlink:type="simple">EB</abbrev> = embolic base; H = hood; <abbrev xmlns:xlink="http://www.w3.org/1999/xlink" xlink:title="lateral tibial apophysis" id="ABBRID0EI5AE" xlink:type="simple">LTA</abbrev> = lateral tibial apophysis; <abbrev xmlns:xlink="http://www.w3.org/1999/xlink" xlink:title="median apophysis" id="ABBRID0EM5AE" xlink:type="simple">MA</abbrev> = median apophysis; <abbrev xmlns:xlink="http://www.w3.org/1999/xlink" xlink:title="patellar apophysis" id="ABBRID0EQ5AE" xlink:type="simple">PA</abbrev> = patellar apophysis; <abbrev xmlns:xlink="http://www.w3.org/1999/xlink" xlink:title="posterior epigynal sclerite" id="ABBRID0EU5AE" xlink:type="simple">PES</abbrev> = posterior epigynal sclerite; <abbrev xmlns:xlink="http://www.w3.org/1999/xlink" xlink:title="retrolateral tibial apophysis" id="ABBRID0EY5AE" xlink:type="simple">RTA</abbrev> = retrolateral tibial apophysis; S = spermatheca; <abbrev xmlns:xlink="http://www.w3.org/1999/xlink" xlink:title="swell of epigyne" id="ABBRID0E35AE" xlink:type="simple">SE</abbrev> = swell of epigyne; <abbrev xmlns:xlink="http://www.w3.org/1999/xlink" xlink:title="subtegulum" id="ABBRID0EA6AE" xlink:type="simple">ST</abbrev> = subtegulum; T = tegulum.</p></caption><graphic xmlns:xlink="http://www.w3.org/1999/xlink" xlink:href="zookeys-1184-091_article-107931__-g005.jpg" position="float" orientation="portrait" xlink:type="simple" id="oo_937311.jpg"><uri content-type="original_file" xlink:type="simple">https://binary.pensoft.net/fig/937311</uri></graphic></fig><fig id="F6" position="float" orientation="portrait"><object-id xmlns:xlink="http://www.w3.org/1999/xlink" content-type="doi" xlink:type="simple">10.3897/zookeys.1184.107931.figure6</object-id><object-id xmlns:xlink="http://www.w3.org/1999/xlink" content-type="arpha" xlink:type="simple">7CE2521F-E44B-51DC-ABC1-73CCD427970D</object-id><label>Figure 6.</label><caption><p><italic><tp:taxon-name><tp:taxon-name-part taxon-name-part-type="genus" reg="Baiyuerius">Baiyuerius</tp:taxon-name-part><tp:taxon-name-part taxon-name-part-type="species" reg="yuelu">yuelu</tp:taxon-name-part></tp:taxon-name></italic> sp. nov., male holotype (<bold>A, E–G</bold>) and female paratype (<bold>B–D</bold>) <bold>A</bold> мale habitus, dorsal view <bold>B</bold> female habitus, dorsal view <bold>C</bold> epigyne, ventral view <bold>D</bold> same, dorsal view (dash-line indicating the outline of fertilization ducts) <bold>E</bold> left male pedipalp, prolateral view <bold>F</bold> same, ventral view <bold>G</bold> same, retrolateral view. Arrows show the hypophysis of cymbium. Abbreviations: A = atrium; C = conductor; <abbrev xmlns:xlink="http://www.w3.org/1999/xlink" xlink:title="copulatory duct" id="ABBRID0EPAAG" xlink:type="simple">CD</abbrev> = copulatory duct; <abbrev xmlns:xlink="http://www.w3.org/1999/xlink" xlink:title="dorsal apophysis of conductor" id="ABBRID0ETAAG" xlink:type="simple">CDA</abbrev> = dorsal apophysis of conductor; <abbrev xmlns:xlink="http://www.w3.org/1999/xlink" xlink:title="cymbial furrow" id="ABBRID0EXAAG" xlink:type="simple">CF</abbrev> = cymbial furrow; <abbrev xmlns:xlink="http://www.w3.org/1999/xlink" xlink:title="copulatory opening" id="ABBRID0E2AAG" xlink:type="simple">CO</abbrev> = copulatory opening; <abbrev xmlns:xlink="http://www.w3.org/1999/xlink" xlink:title="fertilization duct" id="ABBRID0E6AAG" xlink:type="simple">FD</abbrev> = fertilization duct; E = embolus; <abbrev xmlns:xlink="http://www.w3.org/1999/xlink" xlink:title="embolic base" id="ABBRID0EDBAG" xlink:type="simple">EB</abbrev> = embolic base; H = hood; <abbrev xmlns:xlink="http://www.w3.org/1999/xlink" xlink:title="lateral tibial apophysis" id="ABBRID0EHBAG" xlink:type="simple">LTA</abbrev> = lateral tibial apophysis; <abbrev xmlns:xlink="http://www.w3.org/1999/xlink" xlink:title="median apophysis" id="ABBRID0ELBAG" xlink:type="simple">MA</abbrev> = median apophysis; <abbrev xmlns:xlink="http://www.w3.org/1999/xlink" xlink:title="patellar apophysis" id="ABBRID0EPBAG" xlink:type="simple">PA</abbrev> = patellar apophysis; <abbrev xmlns:xlink="http://www.w3.org/1999/xlink" xlink:title="posterior epigynal sclerite" id="ABBRID0ETBAG" xlink:type="simple">PES</abbrev> = posterior epigynal sclerite; <abbrev xmlns:xlink="http://www.w3.org/1999/xlink" xlink:title="retrolateral tibial apophysis" id="ABBRID0EXBAG" xlink:type="simple">RTA</abbrev> = retrolateral tibial apophysis; S = spermatheca; <abbrev xmlns:xlink="http://www.w3.org/1999/xlink" xlink:title="swell of epigyne" id="ABBRID0E2BAG" xlink:type="simple">SE</abbrev> = swell of epigyne; <abbrev xmlns:xlink="http://www.w3.org/1999/xlink" xlink:title="subtegulum" id="ABBRID0E6BAG" xlink:type="simple">ST</abbrev> = subtegulum; T = tegulum.</p></caption><graphic xmlns:xlink="http://www.w3.org/1999/xlink" xlink:href="zookeys-1184-091_article-107931__-g006.jpg" position="float" orientation="portrait" xlink:type="simple" id="oo_937312.jpg"><uri content-type="original_file" xlink:type="simple">https://binary.pensoft.net/fig/937312</uri></graphic></fig><fig id="F7" position="float" orientation="portrait"><object-id xmlns:xlink="http://www.w3.org/1999/xlink" content-type="doi" xlink:type="simple">10.3897/zookeys.1184.107931.figure7</object-id><object-id xmlns:xlink="http://www.w3.org/1999/xlink" content-type="arpha" xlink:type="simple">18AA2851-D4A9-5A30-A874-E40A31800C92</object-id><label>Figure 7.</label><caption><p>Distribution records of <italic><tp:taxon-name><tp:taxon-name-part taxon-name-part-type="genus" reg="Baiyuerius">Baiyuerius</tp:taxon-name-part></tp:taxon-name></italic> species. 1 = <italic><tp:taxon-name><tp:taxon-name-part taxon-name-part-type="genus" reg="Baiyuerius">B.</tp:taxon-name-part><tp:taxon-name-part taxon-name-part-type="species" reg="acroprocessus">acroprocessus</tp:taxon-name-part></tp:taxon-name></italic> (Zhang, Zhu &amp; Wang, 2017) comb. nov.; 2 = <italic><tp:taxon-name><tp:taxon-name-part taxon-name-part-type="genus" reg="Baiyuerius">B.</tp:taxon-name-part><tp:taxon-name-part taxon-name-part-type="species" reg="daxi">daxi</tp:taxon-name-part></tp:taxon-name></italic> Zhao, B. Li &amp; S. Li, 2023; 3 = <italic><tp:taxon-name><tp:taxon-name-part taxon-name-part-type="genus" reg="Baiyuerius">B.</tp:taxon-name-part><tp:taxon-name-part taxon-name-part-type="species" reg="globasus">globasus</tp:taxon-name-part></tp:taxon-name></italic> (Wang, Peng &amp; Kim, 1996) comb. nov.; 4 = <italic><tp:taxon-name><tp:taxon-name-part taxon-name-part-type="genus" reg="Baiyuerius">B.</tp:taxon-name-part><tp:taxon-name-part taxon-name-part-type="species" reg="pindong">pindong</tp:taxon-name-part></tp:taxon-name></italic> Zhao, B. Li &amp; S. Li, 2023; 5 = <italic><tp:taxon-name><tp:taxon-name-part taxon-name-part-type="genus" reg="Baiyuerius">B.</tp:taxon-name-part><tp:taxon-name-part taxon-name-part-type="species" reg="rugosus">rugosus</tp:taxon-name-part></tp:taxon-name></italic> (Wang, Peng &amp; Kim, 1996) comb. nov.; 6 = <italic><tp:taxon-name><tp:taxon-name-part taxon-name-part-type="genus" reg="Baiyuerius">B.</tp:taxon-name-part><tp:taxon-name-part taxon-name-part-type="species" reg="shenzhen">shenzhen</tp:taxon-name-part></tp:taxon-name></italic> sp. nov.; 7 = <italic><tp:taxon-name><tp:taxon-name-part taxon-name-part-type="genus" reg="Baiyuerius">B.</tp:taxon-name-part><tp:taxon-name-part taxon-name-part-type="species" reg="tamdao">tamdao</tp:taxon-name-part></tp:taxon-name></italic> Zhao, B. Li &amp; S. Li, 2023; 8. <italic><tp:taxon-name><tp:taxon-name-part taxon-name-part-type="genus" reg="Baiyuerius">B.</tp:taxon-name-part><tp:taxon-name-part taxon-name-part-type="species" reg="yuelu">yuelu</tp:taxon-name-part></tp:taxon-name></italic> sp. nov.; 9 = <italic><tp:taxon-name><tp:taxon-name-part taxon-name-part-type="genus" reg="Baiyuerius">B.</tp:taxon-name-part><tp:taxon-name-part taxon-name-part-type="species" reg="zhuping">zhuping</tp:taxon-name-part></tp:taxon-name></italic> Zhao, B. Li &amp; S. Li, 2023; 10 = <italic><tp:taxon-name><tp:taxon-name-part taxon-name-part-type="genus" reg="Baiyuerius">B.</tp:taxon-name-part><tp:taxon-name-part taxon-name-part-type="species" reg="zuojiang">zuojiang</tp:taxon-name-part></tp:taxon-name></italic> Zhao, B. Li &amp; S. Li, 2023 in China (blue circles indicate the distribution of species presented by <xref ref-type="bibr" rid="B15">Zhao et al. (2023)</xref>).</p></caption><graphic xmlns:xlink="http://www.w3.org/1999/xlink" xlink:href="zookeys-1184-091_article-107931__-g007.jpg" position="float" orientation="portrait" xlink:type="simple" id="oo_937313.jpg"><uri content-type="original_file" xlink:type="simple">https://binary.pensoft.net/fig/937313</uri></graphic></fig></tp:treatment-sec><tp:treatment-sec sec-type="description" id="SECID0EOGAG"><title>Description.</title><p><bold>Male</bold> holotype (Figs <xref ref-type="fig" rid="F4">4B</xref>, <xref ref-type="fig" rid="F5">5A</xref>) total length 14.21. Carapace 8.14 long, 5.46 wide; opisthosoma 5.92 long, 4.47 wide. Carapace brown. Fovea longitudinal. Cervical groove and radial furrows distinct. Eye sizes and interdistances: <abbrev xmlns:xlink="http://www.w3.org/1999/xlink" xlink:title="anterior median eye" id="ABBRID0E5GAG" xlink:type="simple">AME</abbrev> 0.30, <abbrev xmlns:xlink="http://www.w3.org/1999/xlink" xlink:title="anterior lateral eye" id="ABBRID0ECHAG" xlink:type="simple">ALE</abbrev> 0.31, <abbrev xmlns:xlink="http://www.w3.org/1999/xlink" xlink:title="posterior median eye" id="ABBRID0EGHAG" xlink:type="simple">PME</abbrev> 0.31, <abbrev xmlns:xlink="http://www.w3.org/1999/xlink" xlink:title="posterior lateral eye" id="ABBRID0EKHAG" xlink:type="simple">PLE</abbrev> 0.33; <abbrev xmlns:xlink="http://www.w3.org/1999/xlink" xlink:title="anterior median eye" id="ABBRID0EOHAG" xlink:type="simple">AME</abbrev>–<abbrev xmlns:xlink="http://www.w3.org/1999/xlink" xlink:title="anterior median eye" id="ABBRID0ESHAG" xlink:type="simple">AME</abbrev> 0.21, <abbrev xmlns:xlink="http://www.w3.org/1999/xlink" xlink:title="anterior median eye" id="ABBRID0EWHAG" xlink:type="simple">AME</abbrev>–<abbrev xmlns:xlink="http://www.w3.org/1999/xlink" xlink:title="anterior lateral eye" id="ABBRID0E1HAG" xlink:type="simple">ALE</abbrev> 0.25, <abbrev xmlns:xlink="http://www.w3.org/1999/xlink" xlink:title="posterior median eye" id="ABBRID0E5HAG" xlink:type="simple">PME</abbrev>–<abbrev xmlns:xlink="http://www.w3.org/1999/xlink" xlink:title="posterior median eye" id="ABBRID0ECIAG" xlink:type="simple">PME</abbrev> 0.19, <abbrev xmlns:xlink="http://www.w3.org/1999/xlink" xlink:title="posterior median eye" id="ABBRID0EGIAG" xlink:type="simple">PME</abbrev>–<abbrev xmlns:xlink="http://www.w3.org/1999/xlink" xlink:title="posterior lateral eye" id="ABBRID0EKIAG" xlink:type="simple">PLE</abbrev> 0.45, <abbrev xmlns:xlink="http://www.w3.org/1999/xlink" xlink:title="anterior lateral eye" id="ABBRID0EOIAG" xlink:type="simple">ALE</abbrev>–<abbrev xmlns:xlink="http://www.w3.org/1999/xlink" xlink:title="posterior lateral eye" id="ABBRID0ESIAG" xlink:type="simple">PLE</abbrev> 0.11. <abbrev xmlns:xlink="http://www.w3.org/1999/xlink" xlink:title="median ocular area" id="ABBRID0EWIAG" xlink:type="simple">MOA</abbrev> 0.73 long, front width 0.68, back width 0.77. Clypeus height 0.29. Chelicerae dark, with three promarginal and two retromarginal teeth. Endites and labium black-brown, longer than wide. Sternum brown, with brown hairs, heart-shaped. Legs yellow-brown. Leg measurements: I 22.93 (2.82, 5.64, 2.38, 4.73, 4.51, 2.85); II 20.78 (2.40, 5.06, 2.51, 4.02, 4.17, 2.62); III 17.83 (2.11, 4.34, 2.39, 3.09, 3.75, 2.15); IV 23.28 (2.36, 5.81, 2.38, 4.51, 5.57, 2.65). Leg formula: 4123. Opisthosoma oval. Dorsum yellow-brown, with several black-brown spots. Venter yellow-brown.</p><p>Pedipalp (Fig. <xref ref-type="fig" rid="F5">5E–G</xref>): patellar apophysis finger-shaped with blunt end, extending above more than half the length of tibia; retrolateral tibial apophysis originating from midway along length of tibia; lateral tibial apophysis inconspicuous; cymbial furrow almost half the length of cymbium; cymbial base with two hypophyses; median apophysis semicircular in retrolateral view; embolus dark brown, originating at 6 o’clock; conductor translucent, with a smooth surface; conductor dorsal apophysis dark brown, with serrated margin.</p><p><bold>Female</bold> paratype (Figs <xref ref-type="fig" rid="F4">4A</xref>, <xref ref-type="fig" rid="F5">5B</xref>) total length 17.67. Carapace 7.86 long, 5.07 wide; opisthosoma 9.45 long, 6.86 wide. Eye sizes and interdistances: <abbrev xmlns:xlink="http://www.w3.org/1999/xlink" xlink:title="anterior median eye" id="ABBRID0EMJAG" xlink:type="simple">AME</abbrev> 0.27, <abbrev xmlns:xlink="http://www.w3.org/1999/xlink" xlink:title="anterior lateral eye" id="ABBRID0EQJAG" xlink:type="simple">ALE</abbrev> 0.31, <abbrev xmlns:xlink="http://www.w3.org/1999/xlink" xlink:title="posterior median eye" id="ABBRID0EUJAG" xlink:type="simple">PME</abbrev> 0.30, <abbrev xmlns:xlink="http://www.w3.org/1999/xlink" xlink:title="posterior lateral eye" id="ABBRID0EYJAG" xlink:type="simple">PLE</abbrev> 0.36; <abbrev xmlns:xlink="http://www.w3.org/1999/xlink" xlink:title="anterior median eye" id="ABBRID0E3JAG" xlink:type="simple">AME</abbrev>–<abbrev xmlns:xlink="http://www.w3.org/1999/xlink" xlink:title="anterior median eye" id="ABBRID0EAKAG" xlink:type="simple">AME</abbrev> 0.15, <abbrev xmlns:xlink="http://www.w3.org/1999/xlink" xlink:title="anterior median eye" id="ABBRID0EEKAG" xlink:type="simple">AME</abbrev>–<abbrev xmlns:xlink="http://www.w3.org/1999/xlink" xlink:title="anterior lateral eye" id="ABBRID0EIKAG" xlink:type="simple">ALE</abbrev> 0.28, <abbrev xmlns:xlink="http://www.w3.org/1999/xlink" xlink:title="posterior median eye" id="ABBRID0EMKAG" xlink:type="simple">PME</abbrev>–<abbrev xmlns:xlink="http://www.w3.org/1999/xlink" xlink:title="posterior median eye" id="ABBRID0EQKAG" xlink:type="simple">PME</abbrev> 0.11, <abbrev xmlns:xlink="http://www.w3.org/1999/xlink" xlink:title="posterior median eye" id="ABBRID0EUKAG" xlink:type="simple">PME</abbrev>–<abbrev xmlns:xlink="http://www.w3.org/1999/xlink" xlink:title="posterior lateral eye" id="ABBRID0EYKAG" xlink:type="simple">PLE</abbrev> 0.46, <abbrev xmlns:xlink="http://www.w3.org/1999/xlink" xlink:title="anterior lateral eye" id="ABBRID0E3KAG" xlink:type="simple">ALE</abbrev>–<abbrev xmlns:xlink="http://www.w3.org/1999/xlink" xlink:title="posterior lateral eye" id="ABBRID0EALAG" xlink:type="simple">PLE</abbrev> 0.11. <abbrev xmlns:xlink="http://www.w3.org/1999/xlink" xlink:title="median ocular area" id="ABBRID0EELAG" xlink:type="simple">MOA</abbrev> 0.64 long, front width 0.68, back width 0.71. Clypeus height 0.33. Legs yellow-brown. Leg measurements: I 19.36 (2.56, 5.02, 2.36, 4.09, 3.40, 1.93); II 17.54 (2.07, 4.30, 2.28, 3.58, 3.25, 2.06); III 14.29 (1.82, 3.48, 2.01, 2.34, 2.93, 1.71); IV 19.77 (2.16, 5.20, 2.29, 3.79, 4.37, 1.96). Leg formula: 4123.</p><p>Epigyne (Fig. <xref ref-type="fig" rid="F5">5C, D</xref>): atrium glasses-shaped, occupying 1/3 of epigyne; epigynal hood located laterally; swollen area of epigyne rhomboid; copulatory opening located mid-centrally; copulatory ducts originating centrally, extending anteriorly, then curved inward, spermathecae bases close to each other; spermathecae highly convoluted; fertilization ducts transparent, extending laterally.</p></tp:treatment-sec><tp:treatment-sec sec-type="distribution" id="SECID0EOLAG"><title>Distribution.</title><p>Known only from the type locality, Guangdong, China (Fig. <xref ref-type="fig" rid="F7">7</xref>).</p></tp:treatment-sec><ref-list><ref id="B15"><mixed-citation xmlns:xlink="http://www.w3.org/1999/xlink" xlink:type="simple"><person-group><name name-style="western"><surname>Zhao</surname><given-names>Z</given-names></name><name name-style="western"><surname>Li</surname><given-names>B</given-names></name><name name-style="western"><surname>Zhang</surname><given-names>X</given-names></name><name name-style="western"><surname>Ballarin</surname><given-names>F</given-names></name><name name-style="western"><surname>Pham</surname><given-names>D-S</given-names></name><name name-style="western"><surname>Li</surname><given-names>S</given-names></name></person-group> (<year>2023</year>) <article-title><italic><tp:taxon-name><tp:taxon-name-part taxon-name-part-type="genus">Baiyuerius</tp:taxon-name-part></tp:taxon-name></italic> gen. nov., a new genus of <tp:taxon-name><tp:taxon-name-part taxon-name-part-type="subfamily">Coelotinae</tp:taxon-name-part></tp:taxon-name> (<tp:taxon-name><tp:taxon-name-part taxon-name-part-type="order">Araneae</tp:taxon-name-part></tp:taxon-name>, <tp:taxon-name><tp:taxon-name-part taxon-name-part-type="family">Agelenidae</tp:taxon-name-part></tp:taxon-name>) spiders from China and Vietnam.</article-title><source>ZooKeys</source><volume>1165</volume>: <fpage>43</fpage>–<lpage>60</lpage>. <ext-link xlink:href="10.3897/zookeys.1165.101946" ext-link-type="doi" xlink:type="simple">https://doi.org/10.3897/zookeys.1165.101946</ext-link></mixed-citation></ref></ref-list></tp:taxon-treatment>
