# Supplementary material for: ﻿A further study on the spider genus Baiyuerius Zhao, Li & Li, 2023, from China (Agelenidae, Coelotinae)
Source: Zookeys. 2023 Nov 15;1184:91–102. doi: 10.3897/zookeys.1184.107931 (PMC10838181; doi:10.3897/zookeys.1184.107931)
Supplement: XML Treatment for Baiyuerius yuelu [file zookeys.1184.107931-treatment5.xml]

<!DOCTYPE tp:taxon-treatment
  PUBLIC "-//TaxonX//DTD Taxonomic Treatment Publishing DTD v0 20100105//EN" "tax-treatment-NSO.dtd">
<tp:taxon-treatment xmlns:tp="http://www.plazi.org/taxpub"><tp:treatment-meta><kwd-group><label>Taxon classification</label><kwd>
                <named-content content-type="kingdom">Animalia</named-content>
              </kwd><kwd>
                <named-content content-type="order">Araneae</named-content>
              </kwd><kwd>
                <named-content content-type="family">Agelenidae</named-content>
              </kwd></kwd-group><mixed-citation publication-type="journal"><person-group><name><surname>Luo</surname><given-names>Bin</given-names></name><name><surname>Lu</surname><given-names>Feng</given-names></name><name><surname>Zhang</surname><given-names>Zhi-Sheng</given-names></name><name><surname>Wang</surname><given-names>Lu-Yu</given-names></name></person-group><article-title>﻿A further study on the spider genus <italic><tp:taxon-name><tp:taxon-name-part taxon-name-part-type="genus" reg="Baiyuerius">Baiyuerius</tp:taxon-name-part></tp:taxon-name></italic> Zhao, Li &amp; Li, 2023, from China (<tp:taxon-name><tp:taxon-name-part taxon-name-part-type="family">Agelenidae</tp:taxon-name-part></tp:taxon-name>, <tp:taxon-name><tp:taxon-name-part taxon-name-part-type="subfamily">Coelotinae</tp:taxon-name-part></tp:taxon-name>)</article-title><source>Zookeys</source><day>15</day><month>11</month><year>2023</year><volume>1184</volume><fpage>91</fpage><lpage>102</lpage><pub-id pub-id-type="doi">10.3897/zookeys.1184.107931</pub-id></mixed-citation></tp:treatment-meta><tp:nomenclature><label>﻿</label><tp:taxon-name>
              <object-id xmlns:xlink="http://www.w3.org/1999/xlink" content-type="arpha" xlink:type="simple">AC814EEE-C3B0-5B9D-9160-22EAC19691A3</object-id>
              <tp:taxon-name-part taxon-name-part-type="genus" reg="Baiyuerius">Baiyuerius</tp:taxon-name-part>
              <tp:taxon-name-part taxon-name-part-type="species" reg="yuelu">yuelu</tp:taxon-name-part>
              <object-id xmlns:xlink="http://www.w3.org/1999/xlink" content-type="zoobank" xlink:type="simple">https://zoobank.org/AC762E6D-C6C9-42BC-94DF-25659D88ED5C</object-id>
            </tp:taxon-name><tp:taxon-status xmlns:xlink="http://www.w3.org/1999/xlink" xlink:type="simple">sp. nov.</tp:taxon-status><xref ref-type="fig" rid="F6">Figs 6</xref><xref ref-type="fig" rid="F7">, 7 (岳麓百越蛛)</xref></tp:nomenclature><tp:treatment-sec sec-type="type material" id="SECID0EKNAG"><title>Type materials.</title><p><bold><italic>Holotype</italic></bold> male (<abbrev xmlns:xlink="http://www.w3.org/1999/xlink" content-type="institution" xlink:title="School of Life Sciences, Southwest University, Chongqing, China" id="ABBRID0EVNAG" xlink:type="simple">SWUC</abbrev>-T-AG-118-01): China, Hunan Province, Changsha City, Yuelu Mountain, <named-content xmlns:xlink="http://www.w3.org/1999/xlink" content-type="dwc:verbatimCoordinates" xlink:type="simple"><named-content content-type="geo-json" specific-use="{&#34;type&#34;:&#34;Point&#34;,&#34;coordinates&#34;:[112.936111,28.175278]}" id="NCID0E4NAG" xlink:type="simple">28°10′31″N, 112°56′10″E</named-content></named-content>, elev. 83 m, 26 October 2013, L.Y. Wang leg.; <bold><italic>Paratypes</italic></bold>: 2 males and 1 female (<abbrev xmlns:xlink="http://www.w3.org/1999/xlink" content-type="institution" xlink:title="School of Life Sciences, Southwest University, Chongqing, China" id="ABBRID0EFOAG" xlink:type="simple">SWUC</abbrev>-T-AG-118-02–04), same data as holotype.</p></tp:treatment-sec><tp:treatment-sec sec-type="etymology" id="SECID0EKOAG"><title>Etymology.</title><p>The specific name refers to the type locality, used as a noun in apposition.</p></tp:treatment-sec><tp:treatment-sec sec-type="diagnosis" id="SECID0EPOAG"><title>Diagnosis.</title><p>Males resemble those of <italic><tp:taxon-name><tp:taxon-name-part taxon-name-part-type="genus" reg="Baiyuerius">B.</tp:taxon-name-part><tp:taxon-name-part taxon-name-part-type="species" reg="zhuping">zhuping</tp:taxon-name-part></tp:taxon-name></italic> Zhao, Li &amp; Li, 2023 in having the similar margin of conductor without any jags, patellar apophysis with a pointed distal end, and cymbial furrow more than half length of the cymbium in pedipalp (Fig. <xref ref-type="fig" rid="F6">6</xref>; <xref ref-type="bibr" rid="B15">Zhao et al. 2023</xref>: fig. 5A–C), but of <italic><tp:taxon-name><tp:taxon-name-part taxon-name-part-type="genus" reg="Baiyuerius">B.</tp:taxon-name-part><tp:taxon-name-part taxon-name-part-type="species" reg="yuelu">yuelu</tp:taxon-name-part></tp:taxon-name></italic> sp. nov. can be distinguished from the latter by the following: conductor dorsal apophysis relatively robust with bifurcated apex and strongly sclerotized (Fig. <xref ref-type="fig" rid="F6">6E–G</xref>) vs small and light in <italic><tp:taxon-name><tp:taxon-name-part taxon-name-part-type="genus" reg="Baiyuerius">B.</tp:taxon-name-part><tp:taxon-name-part taxon-name-part-type="species" reg="zhuping">zhuping</tp:taxon-name-part></tp:taxon-name></italic> (<xref ref-type="bibr" rid="B15">Zhao et al. 2023</xref>: fig. 5A–C); cymbial base with two hypophyses (Fig. <xref ref-type="fig" rid="F6">6E–G</xref>) vs with one hypophysis in <italic><tp:taxon-name><tp:taxon-name-part taxon-name-part-type="genus" reg="Baiyuerius">B.</tp:taxon-name-part><tp:taxon-name-part taxon-name-part-type="species" reg="zhuping">zhuping</tp:taxon-name-part></tp:taxon-name></italic> (<xref ref-type="bibr" rid="B15">Zhao et al. 2023</xref>: fig. 5A–C). Female of <italic><tp:taxon-name><tp:taxon-name-part taxon-name-part-type="genus" reg="Baiyuerius">B.</tp:taxon-name-part><tp:taxon-name-part taxon-name-part-type="species" reg="yuelu">yuelu</tp:taxon-name-part></tp:taxon-name></italic> sp. nov. resembles <italic><tp:taxon-name><tp:taxon-name-part taxon-name-part-type="genus" reg="Baiyuerius">B.</tp:taxon-name-part><tp:taxon-name-part taxon-name-part-type="species" reg="zuojiang">zuojiang</tp:taxon-name-part></tp:taxon-name></italic> Zhao, Li &amp; Li, 2023 in having similar, round spermathecae (Fig. <xref ref-type="fig" rid="F6">6D</xref>; <xref ref-type="bibr" rid="B15">Zhao et al. 2023</xref>: fig. 7A, B), but it can be distinguished from the latter by the following: epigyne with conspicuous epigynal teeth in the new species (Fig. <xref ref-type="fig" rid="F6">6C</xref>) vs epigynal teeth absent in <italic><tp:taxon-name><tp:taxon-name-part taxon-name-part-type="genus" reg="Baiyuerius">B.</tp:taxon-name-part><tp:taxon-name-part taxon-name-part-type="species" reg="zuojiang">zuojiang</tp:taxon-name-part></tp:taxon-name></italic> (Fig. <xref ref-type="fig" rid="F6">6D</xref>; <xref ref-type="bibr" rid="B15">Zhao et al. 2023</xref>: fig. 7A); copulatory opening present mid-ventrally in the atrium (Fig. <xref ref-type="fig" rid="F6">6C</xref>) vs present in the anterio-lateral margin of the atrium in <italic><tp:taxon-name><tp:taxon-name-part taxon-name-part-type="genus" reg="Baiyuerius">B.</tp:taxon-name-part><tp:taxon-name-part taxon-name-part-type="species" reg="zuojiang">zuojiang</tp:taxon-name-part></tp:taxon-name></italic> (<xref ref-type="bibr" rid="B15">Zhao et al. 2023</xref>: fig. 7A); copulatory ducts strongly curved and with anterior ends almost touching each other (Fig. <xref ref-type="fig" rid="F6">6D</xref>) vs arc-shaped and with anterior ends laterally distant from each other in <italic><tp:taxon-name><tp:taxon-name-part taxon-name-part-type="genus" reg="Baiyuerius">B.</tp:taxon-name-part><tp:taxon-name-part taxon-name-part-type="species" reg="zuojiang">zuojiang</tp:taxon-name-part></tp:taxon-name></italic> (<xref ref-type="bibr" rid="B15">Zhao et al. 2023</xref>: fig. 7B).</p></tp:treatment-sec><tp:treatment-sec sec-type="description" id="SECID0EUTAG"><title>Description.</title><p><bold>Male</bold> holotype (Fig. <xref ref-type="fig" rid="F6">6A</xref>) total length 12.49. Carapace 6.52 long, 4.44 wide; opisthosoma 6.21 long, 4.00 wide. Carapace yellow-brown. Fovea longitudinal. Cervical groove and radial furrows distinct. Eye sizes and interdistances: <abbrev xmlns:xlink="http://www.w3.org/1999/xlink" xlink:title="anterior median eye" id="ABBRID0EAUAG" xlink:type="simple">AME</abbrev> 0.23, <abbrev xmlns:xlink="http://www.w3.org/1999/xlink" xlink:title="anterior lateral eye" id="ABBRID0EEUAG" xlink:type="simple">ALE</abbrev> 0.30, <abbrev xmlns:xlink="http://www.w3.org/1999/xlink" xlink:title="posterior median eye" id="ABBRID0EIUAG" xlink:type="simple">PME</abbrev> 0.27, <abbrev xmlns:xlink="http://www.w3.org/1999/xlink" xlink:title="posterior lateral eye" id="ABBRID0EMUAG" xlink:type="simple">PLE</abbrev> 0.31; <abbrev xmlns:xlink="http://www.w3.org/1999/xlink" xlink:title="anterior median eye" id="ABBRID0EQUAG" xlink:type="simple">AME</abbrev>–<abbrev xmlns:xlink="http://www.w3.org/1999/xlink" xlink:title="anterior median eye" id="ABBRID0EUUAG" xlink:type="simple">AME</abbrev> 0.07, <abbrev xmlns:xlink="http://www.w3.org/1999/xlink" xlink:title="anterior median eye" id="ABBRID0EYUAG" xlink:type="simple">AME</abbrev>–<abbrev xmlns:xlink="http://www.w3.org/1999/xlink" xlink:title="anterior lateral eye" id="ABBRID0E3UAG" xlink:type="simple">ALE</abbrev> 0.12, <abbrev xmlns:xlink="http://www.w3.org/1999/xlink" xlink:title="posterior median eye" id="ABBRID0EAVAG" xlink:type="simple">PME</abbrev>–<abbrev xmlns:xlink="http://www.w3.org/1999/xlink" xlink:title="posterior median eye" id="ABBRID0EEVAG" xlink:type="simple">PME</abbrev> 0.08, <abbrev xmlns:xlink="http://www.w3.org/1999/xlink" xlink:title="posterior median eye" id="ABBRID0EIVAG" xlink:type="simple">PME</abbrev>–<abbrev xmlns:xlink="http://www.w3.org/1999/xlink" xlink:title="posterior lateral eye" id="ABBRID0EMVAG" xlink:type="simple">PLE</abbrev> 0.29, <abbrev xmlns:xlink="http://www.w3.org/1999/xlink" xlink:title="anterior lateral eye" id="ABBRID0EQVAG" xlink:type="simple">ALE</abbrev>–<abbrev xmlns:xlink="http://www.w3.org/1999/xlink" xlink:title="posterior lateral eye" id="ABBRID0EUVAG" xlink:type="simple">PLE</abbrev> 0.09. <abbrev xmlns:xlink="http://www.w3.org/1999/xlink" xlink:title="median ocular area" id="ABBRID0EYVAG" xlink:type="simple">MOA</abbrev> 0.70 long, front width 0.51, back width 0.66. Clypeus height 0.17. Chelicerae black-brown, with three promarginal and two retromarginal teeth. Legs yellow-brown. Leg measurements: I 19.39 (2.24, 4.63, 1.84, 4.15, 3.94, 2.59); II 17.62 (1.94, 4.00, 2.00, 3.78, 3.51, 2.39); III 14.49 (1.65, 3.50, 1.59, 2.51, 3.27, 1.97); IV 19.41 (1.88, 4.76, 2.01, 3.88, 4.55, 2.33). Leg formula: 4123. Opisthosoma oval. Dorsum light yellow, with several yellow-brown stripes. Venter brown.</p><p>Pedipalp (Fig. <xref ref-type="fig" rid="F6">6E–G</xref>): patellar apophysis brown and with a pointed distal end; retrolateral tibial apophysis originating from the base of tibia; lateral tibial apophysis finger-like; median apophysis spoon-like; cymbial furrow subequal to 2/3 length of cymbium; cymbial base with two hypophyses; embolus brown, originating at a 6 o’clock position, first quarter widened, then narrowing and wrapped by conductor, embolic base brown, 2 times wider than long; conductor translucent, with a smooth surface and flat margin; conductor dorsal apophysis with bifurcated apex and strongly sclerotized.</p><p><bold>Female</bold> (paratype, Fig. <xref ref-type="fig" rid="F6">6B</xref>) total length 15.86. Carapace 6.98 long, 4.79 wide; opisthosoma 8.91 long, 6.29 wide. Eye sizes and interdistances: <abbrev xmlns:xlink="http://www.w3.org/1999/xlink" xlink:title="anterior median eye" id="ABBRID0EKWAG" xlink:type="simple">AME</abbrev> 0.19, <abbrev xmlns:xlink="http://www.w3.org/1999/xlink" xlink:title="anterior lateral eye" id="ABBRID0EOWAG" xlink:type="simple">ALE</abbrev> 0.31, <abbrev xmlns:xlink="http://www.w3.org/1999/xlink" xlink:title="posterior median eye" id="ABBRID0ESWAG" xlink:type="simple">PME</abbrev> 0.28, <abbrev xmlns:xlink="http://www.w3.org/1999/xlink" xlink:title="posterior lateral eye" id="ABBRID0EWWAG" xlink:type="simple">PLE</abbrev> 0.32; <abbrev xmlns:xlink="http://www.w3.org/1999/xlink" xlink:title="anterior median eye" id="ABBRID0E1WAG" xlink:type="simple">AME</abbrev>–<abbrev xmlns:xlink="http://www.w3.org/1999/xlink" xlink:title="anterior median eye" id="ABBRID0E5WAG" xlink:type="simple">AME</abbrev> 0.10, <abbrev xmlns:xlink="http://www.w3.org/1999/xlink" xlink:title="anterior median eye" id="ABBRID0ECXAG" xlink:type="simple">AME</abbrev>–<abbrev xmlns:xlink="http://www.w3.org/1999/xlink" xlink:title="anterior lateral eye" id="ABBRID0EGXAG" xlink:type="simple">ALE</abbrev> 0.26, <abbrev xmlns:xlink="http://www.w3.org/1999/xlink" xlink:title="posterior median eye" id="ABBRID0EKXAG" xlink:type="simple">PME</abbrev>–<abbrev xmlns:xlink="http://www.w3.org/1999/xlink" xlink:title="posterior median eye" id="ABBRID0EOXAG" xlink:type="simple">PME</abbrev> 0.10, <abbrev xmlns:xlink="http://www.w3.org/1999/xlink" xlink:title="posterior median eye" id="ABBRID0ESXAG" xlink:type="simple">PME</abbrev>–<abbrev xmlns:xlink="http://www.w3.org/1999/xlink" xlink:title="posterior lateral eye" id="ABBRID0EWXAG" xlink:type="simple">PLE</abbrev> 0.43, <abbrev xmlns:xlink="http://www.w3.org/1999/xlink" xlink:title="anterior lateral eye" id="ABBRID0E1XAG" xlink:type="simple">ALE</abbrev>–<abbrev xmlns:xlink="http://www.w3.org/1999/xlink" xlink:title="posterior lateral eye" id="ABBRID0E5XAG" xlink:type="simple">PLE</abbrev> 0.08. <abbrev xmlns:xlink="http://www.w3.org/1999/xlink" xlink:title="median ocular area" id="ABBRID0ECYAG" xlink:type="simple">MOA</abbrev> 0.59 long, front width 0.56, back width 0.70. Clypeus height 0.30. Legs yellow-brown. Leg measurements: I 17.38 (2.03, 4.58, 1.92, 3.59, 3.29, 1.97); II 15.98 (1.99, 4.04, 1.82, 3.28, 3.02, 1.83); III 13.73 (1.75, 3.29, 1.88, 2.43, 2.81, 1.57); IV 18.29 (2.17, 4.55, 2.17, 3.54, 3.85, 2.01). Leg formula: 4123.</p><p>Epigyne (Fig. <xref ref-type="fig" rid="F6">6C, D</xref>): atrium glasses-shaped, occupying 1/3 of epigyne; epigynal hood located central-laterally; epigynal teeth distinct, copulatory ducts originating centrally, extending anteriorly, then curved inward, heart-shaped, copulatory opening located mid-centrally; spermathecae coiled to fist-shaped; fertilization ducts transparent, extending laterally.</p></tp:treatment-sec><tp:treatment-sec sec-type="distribution" id="SECID0EMYAG"><title>Distribution.</title><p>Known only from the type locality, Hunan, China (Fig. <xref ref-type="fig" rid="F7">7</xref>).</p></tp:treatment-sec><tp:treatment-sec><!--Section generated to contain objects referenced in tp:taxon-treatment.--><fig id="F6" position="float" orientation="portrait"><object-id xmlns:xlink="http://www.w3.org/1999/xlink" content-type="doi" xlink:type="simple">10.3897/zookeys.1184.107931.figure6</object-id><object-id xmlns:xlink="http://www.w3.org/1999/xlink" content-type="arpha" xlink:type="simple">7CE2521F-E44B-51DC-ABC1-73CCD427970D</object-id><label>Figure 6.</label><caption><p><italic><tp:taxon-name><tp:taxon-name-part taxon-name-part-type="genus" reg="Baiyuerius">Baiyuerius</tp:taxon-name-part><tp:taxon-name-part taxon-name-part-type="species" reg="yuelu">yuelu</tp:taxon-name-part></tp:taxon-name></italic> sp. nov., male holotype (<bold>A, E–G</bold>) and female paratype (<bold>B–D</bold>) <bold>A</bold> мale habitus, dorsal view <bold>B</bold> female habitus, dorsal view <bold>C</bold> epigyne, ventral view <bold>D</bold> same, dorsal view (dash-line indicating the outline of fertilization ducts) <bold>E</bold> left male pedipalp, prolateral view <bold>F</bold> same, ventral view <bold>G</bold> same, retrolateral view. Arrows show the hypophysis of cymbium. Abbreviations: A = atrium; C = conductor; <abbrev xmlns:xlink="http://www.w3.org/1999/xlink" xlink:title="copulatory duct" id="ABBRID0EPAAG" xlink:type="simple">CD</abbrev> = copulatory duct; <abbrev xmlns:xlink="http://www.w3.org/1999/xlink" xlink:title="dorsal apophysis of conductor" id="ABBRID0ETAAG" xlink:type="simple">CDA</abbrev> = dorsal apophysis of conductor; <abbrev xmlns:xlink="http://www.w3.org/1999/xlink" xlink:title="cymbial furrow" id="ABBRID0EXAAG" xlink:type="simple">CF</abbrev> = cymbial furrow; <abbrev xmlns:xlink="http://www.w3.org/1999/xlink" xlink:title="copulatory opening" id="ABBRID0E2AAG" xlink:type="simple">CO</abbrev> = copulatory opening; <abbrev xmlns:xlink="http://www.w3.org/1999/xlink" xlink:title="fertilization duct" id="ABBRID0E6AAG" xlink:type="simple">FD</abbrev> = fertilization duct; E = embolus; <abbrev xmlns:xlink="http://www.w3.org/1999/xlink" xlink:title="embolic base" id="ABBRID0EDBAG" xlink:type="simple">EB</abbrev> = embolic base; H = hood; <abbrev xmlns:xlink="http://www.w3.org/1999/xlink" xlink:title="lateral tibial apophysis" id="ABBRID0EHBAG" xlink:type="simple">LTA</abbrev> = lateral tibial apophysis; <abbrev xmlns:xlink="http://www.w3.org/1999/xlink" xlink:title="median apophysis" id="ABBRID0ELBAG" xlink:type="simple">MA</abbrev> = median apophysis; <abbrev xmlns:xlink="http://www.w3.org/1999/xlink" xlink:title="patellar apophysis" id="ABBRID0EPBAG" xlink:type="simple">PA</abbrev> = patellar apophysis; <abbrev xmlns:xlink="http://www.w3.org/1999/xlink" xlink:title="posterior epigynal sclerite" id="ABBRID0ETBAG" xlink:type="simple">PES</abbrev> = posterior epigynal sclerite; <abbrev xmlns:xlink="http://www.w3.org/1999/xlink" xlink:title="retrolateral tibial apophysis" id="ABBRID0EXBAG" xlink:type="simple">RTA</abbrev> = retrolateral tibial apophysis; S = spermatheca; <abbrev xmlns:xlink="http://www.w3.org/1999/xlink" xlink:title="swell of epigyne" id="ABBRID0E2BAG" xlink:type="simple">SE</abbrev> = swell of epigyne; <abbrev xmlns:xlink="http://www.w3.org/1999/xlink" xlink:title="subtegulum" id="ABBRID0E6BAG" xlink:type="simple">ST</abbrev> = subtegulum; T = tegulum.</p></caption><graphic xmlns:xlink="http://www.w3.org/1999/xlink" xlink:href="zookeys-1184-091_article-107931__-g006.jpg" position="float" orientation="portrait" xlink:type="simple" id="oo_937312.jpg"><uri content-type="original_file" xlink:type="simple">https://binary.pensoft.net/fig/937312</uri></graphic></fig><fig id="F7" position="float" orientation="portrait"><object-id xmlns:xlink="http://www.w3.org/1999/xlink" content-type="doi" xlink:type="simple">10.3897/zookeys.1184.107931.figure7</object-id><object-id xmlns:xlink="http://www.w3.org/1999/xlink" content-type="arpha" xlink:type="simple">18AA2851-D4A9-5A30-A874-E40A31800C92</object-id><label>Figure 7.</label><caption><p>Distribution records of <italic><tp:taxon-name><tp:taxon-name-part taxon-name-part-type="genus" reg="Baiyuerius">Baiyuerius</tp:taxon-name-part></tp:taxon-name></italic> species. 1 = <italic><tp:taxon-name><tp:taxon-name-part taxon-name-part-type="genus" reg="Baiyuerius">B.</tp:taxon-name-part><tp:taxon-name-part taxon-name-part-type="species" reg="acroprocessus">acroprocessus</tp:taxon-name-part></tp:taxon-name></italic> (Zhang, Zhu &amp; Wang, 2017) comb. nov.; 2 = <italic><tp:taxon-name><tp:taxon-name-part taxon-name-part-type="genus" reg="Baiyuerius">B.</tp:taxon-name-part><tp:taxon-name-part taxon-name-part-type="species" reg="daxi">daxi</tp:taxon-name-part></tp:taxon-name></italic> Zhao, B. Li &amp; S. Li, 2023; 3 = <italic><tp:taxon-name><tp:taxon-name-part taxon-name-part-type="genus" reg="Baiyuerius">B.</tp:taxon-name-part><tp:taxon-name-part taxon-name-part-type="species" reg="globasus">globasus</tp:taxon-name-part></tp:taxon-name></italic> (Wang, Peng &amp; Kim, 1996) comb. nov.; 4 = <italic><tp:taxon-name><tp:taxon-name-part taxon-name-part-type="genus" reg="Baiyuerius">B.</tp:taxon-name-part><tp:taxon-name-part taxon-name-part-type="species" reg="pindong">pindong</tp:taxon-name-part></tp:taxon-name></italic> Zhao, B. Li &amp; S. Li, 2023; 5 = <italic><tp:taxon-name><tp:taxon-name-part taxon-name-part-type="genus" reg="Baiyuerius">B.</tp:taxon-name-part><tp:taxon-name-part taxon-name-part-type="species" reg="rugosus">rugosus</tp:taxon-name-part></tp:taxon-name></italic> (Wang, Peng &amp; Kim, 1996) comb. nov.; 6 = <italic><tp:taxon-name><tp:taxon-name-part taxon-name-part-type="genus" reg="Baiyuerius">B.</tp:taxon-name-part><tp:taxon-name-part taxon-name-part-type="species" reg="shenzhen">shenzhen</tp:taxon-name-part></tp:taxon-name></italic> sp. nov.; 7 = <italic><tp:taxon-name><tp:taxon-name-part taxon-name-part-type="genus" reg="Baiyuerius">B.</tp:taxon-name-part><tp:taxon-name-part taxon-name-part-type="species" reg="tamdao">tamdao</tp:taxon-name-part></tp:taxon-name></italic> Zhao, B. Li &amp; S. Li, 2023; 8. <italic><tp:taxon-name><tp:taxon-name-part taxon-name-part-type="genus" reg="Baiyuerius">B.</tp:taxon-name-part><tp:taxon-name-part taxon-name-part-type="species" reg="yuelu">yuelu</tp:taxon-name-part></tp:taxon-name></italic> sp. nov.; 9 = <italic><tp:taxon-name><tp:taxon-name-part taxon-name-part-type="genus" reg="Baiyuerius">B.</tp:taxon-name-part><tp:taxon-name-part taxon-name-part-type="species" reg="zhuping">zhuping</tp:taxon-name-part></tp:taxon-name></italic> Zhao, B. Li &amp; S. Li, 2023; 10 = <italic><tp:taxon-name><tp:taxon-name-part taxon-name-part-type="genus" reg="Baiyuerius">B.</tp:taxon-name-part><tp:taxon-name-part taxon-name-part-type="species" reg="zuojiang">zuojiang</tp:taxon-name-part></tp:taxon-name></italic> Zhao, B. Li &amp; S. Li, 2023 in China (blue circles indicate the distribution of species presented by <xref ref-type="bibr" rid="B15">Zhao et al. (2023)</xref>).</p></caption><graphic xmlns:xlink="http://www.w3.org/1999/xlink" xlink:href="zookeys-1184-091_article-107931__-g007.jpg" position="float" orientation="portrait" xlink:type="simple" id="oo_937313.jpg"><uri content-type="original_file" xlink:type="simple">https://binary.pensoft.net/fig/937313</uri></graphic></fig></tp:treatment-sec><ref-list><ref id="B15"><mixed-citation xmlns:xlink="http://www.w3.org/1999/xlink" xlink:type="simple"><person-group><name name-style="western"><surname>Zhao</surname><given-names>Z</given-names></name><name name-style="western"><surname>Li</surname><given-names>B</given-names></name><name name-style="western"><surname>Zhang</surname><given-names>X</given-names></name><name name-style="western"><surname>Ballarin</surname><given-names>F</given-names></name><name name-style="western"><surname>Pham</surname><given-names>D-S</given-names></name><name name-style="western"><surname>Li</surname><given-names>S</given-names></name></person-group> (<year>2023</year>) <article-title><italic><tp:taxon-name><tp:taxon-name-part taxon-name-part-type="genus">Baiyuerius</tp:taxon-name-part></tp:taxon-name></italic> gen. nov., a new genus of <tp:taxon-name><tp:taxon-name-part taxon-name-part-type="subfamily">Coelotinae</tp:taxon-name-part></tp:taxon-name> (<tp:taxon-name><tp:taxon-name-part taxon-name-part-type="order">Araneae</tp:taxon-name-part></tp:taxon-name>, <tp:taxon-name><tp:taxon-name-part taxon-name-part-type="family">Agelenidae</tp:taxon-name-part></tp:taxon-name>) spiders from China and Vietnam.</article-title><source>ZooKeys</source><volume>1165</volume>: <fpage>43</fpage>–<lpage>60</lpage>. <ext-link xlink:href="10.3897/zookeys.1165.101946" ext-link-type="doi" xlink:type="simple">https://doi.org/10.3897/zookeys.1165.101946</ext-link></mixed-citation></ref></ref-list></tp:taxon-treatment>
